# Supplementary material for: Targeting Ovarian Carcinoma with TSP-1:CD47 Antagonist TAX2 Activates Anti-Tumor Immunity
Source: Cancers (Basel). 2021 Oct 7;13(19):5019. doi: 10.3390/cancers13195019 (PMC8508526; doi:10.3390/cancers13195019)
Supplement: Supplementary file 1 [file cancers-13-05019-s001.zip]

Archive with 1 entries (1 files):
- cancers-1404093-supplementary.pdf
